# Supplementary material for: Prediction Model of Extubation Outcomes in Critically Ill Patients: A Multicenter Prospective Cohort Study
Source: J Clin Med. 2022 Apr 29;11(9):2520. doi: 10.3390/jcm11092520 (PMC9102390; doi:10.3390/jcm11092520)
Supplement: Supplementary file 1 [file jcm-11-02520-s001.zip]

Archive with 1 entries (1 files):
- jcm-1676415-supplementary.pdf
